# Supplementary material for: Enantiomeric Ratio Modulates Hierarchical Networks and Rheological Performance in Cyclohexane Bisurea Supramolecular Gels
Source: Gels. 2025 Oct 13;11(10):821. doi: 10.3390/gels11100821 (PMC12563907; doi:10.3390/gels11100821)
Supplement: Supplementary file 1 [file gels-11-00821-s001.zip]

Archive with 4 entries (4 files):
- gels-3887923-supplementary.pdf
- Video S1.mp4
- Video S2.mp4
- Video S3.mp4
